# Supplementary material for: Fluorescence lifetime–based multiplex imaging in living plant cells
Source: Plant Physiol. 2026 Jul 30;201(3):kiag475. doi: 10.1093/plphys/kiag475 (PMC13421888; doi:10.1093/plphys/kiag475)
Supplement: kiag475_Supplementary_Data [file kiag475_supplementary_data.zip]

Archive with 2 entries (2 files):
- Supplemental Figures.pdf
- Supplemental_Tables.docx
